# Supplementary material for: Genome-Wide Identification of the Soybean LysM-RLK Family Genes and Its Nitrogen Response
Source: Int J Mol Sci. 2023 Sep 3;24(17):13621. doi: 10.3390/ijms241713621 (PMC10487828; doi:10.3390/ijms241713621)
Supplement: Supplementary file 1 [file ijms-24-13621-s001.zip]

Archive with 2 entries (2 files):
- Supplementary Figures.pdf
- Supplementary table.xlsx
